# Supplementary material for: Regional Differences in Disability Incidence among Japanese Adults Aged 75 Years and Older: A 4-Year Prospective Cohort Study
Source: Int J Environ Res Public Health. 2021 Jun 24;18(13):6791. doi: 10.3390/ijerph18136791 (PMC8297257; doi:10.3390/ijerph18136791)
Supplement: Supplementary file 1 [file ijerph-18-06791-s001.zip]

Archive with 1 entries (1 files):
- ijerph-1264024-supplementary.pdf
